# Supplementary material for: Evolutionary Patterns of Modularity in the Linkage Systems of the Skull in Wrasses and Parrotfishes
Source: Integr Org Biol. 2023 Sep 26;5(1):obad035. doi: 10.1093/iob/obad035 (PMC10583192; doi:10.1093/iob/obad035)
Supplement: obad035_Supplemental_Files [file obad035_supplemental_files.zip]

Archive with 14 entries (14 files):
- Supplementary Table 1.xlsx
- Supplementary Table 10 cheilinesCR.csv
- Supplementary Table 11_cheilines.csv
- Supplementary Table 12 scarinesCR.csv
- Supplementary Table 13_scarines.csv
- Supplementary Table 14.csv
- Supplementary Table 15.xlsx
- Supplementary Table 4 Wrasse CR values.csv
- Supplementary Table 5_wrasse.csv
- Supplementary Table 6 hypsCR.csv
- Supplementary Table 7_hyps.csv
- Supplementary Table 8 julidinesCR.csv
- Supplementary Table 9_julidines.csv
- SuppTable 2-3.docx
