# Supplementary material for: Evolutionary Patterns of Modularity in the Linkage Systems of the Skull in Wrasses and Parrotfishes
Source: Integr Org Biol. 2023 Sep 26;5(1):obad035. doi: 10.1093/iob/obad035 (PMC10583192; doi:10.1093/iob/obad035)
Supplement: obad035_Supplemental_Files [file obad035_supplemental_files.zip › Supplementary Table 1.xlsx]

## Sheet: Wrasse3D
Table S1: Values for skull and gape length and the percent of gape:skull length
Species	SkullL	Gape	GapePercent
Acantholabrus_palloni	55.8381	2.8546	0.0511
Achoerodus_gouldii	34.7946	2.5202	0.0724
Anampses_chrysocephalus	36.2122	5.4118	0.1494
Anampses_cuvier	35.3857	5.8742	0.166
Anampses_femininus	12.5051	2.5282	0.2022
Anampses_geographicus	36.949	7.0162	0.1899
Anampses_melanurus	22.5509	5.2975	0.2349
Anampses_meleagrides	22.8023	0.3761	0.0165
Anampses_neoguinaicus	24.2525	1.5441	0.0637
Anampses_twistii	29.1234	5.118	0.1757
Austrolabrus_maculatus	18.037	1.8154	0.1006
Bodianus_axillaris	27.5157	0.0571	0.0021
Bodianus_bilunulatus	17.1734	0.4322	0.0252
Bodianus_diana	33.5505	0.6733	0.0201
Bodianus_dictynna	33.4044	0.8444	0.0253
Bodianus_loxozonus	35.6887	5.328	0.1493
Bodianus_mesothorax	30.4012	1.7114	0.0563
Bodianus_pulchellus	38.7769	1.9216	0.0496
Bolbometopon_muricatum	26.8807	0.2684	0.01
Calotomus_carolinus	30.6619	0.6298	0.0205
Calotomus_japonicus	24.1679	0.5876	0.0243
Calotomus_spinidens	36.1816	1.764	0.0488
Centrolabrus_exoletus	29.2096	4.1809	0.1431
Cetoscarus_bicolor	38.8437	1.0975	0.0283
Cheilinus_abudjubbe	46.4066	1.509	0.0325
Cheilinus_bimaculatus	26.152	2.2044	0.0843
Cheilinus_chlorourus	37.1446	1.2384	0.0333
Cheilinus_fasciatus	43.1544	1.4577	0.0338
Cheilinus_lunulatus	62.7038	2.9009	0.0463
Cheilinus_oxycephalus	27.2474	0.604	0.0222
Cheilinus_trilobatus	33.7013	1.747	0.0518
Cheilinus_undulatus	33.5259	0.5199	0.0155
Cheilio_inermis	34.2664	1.0634	0.031
Chlorurus_bleekeri	44.5438	0.0123	0.0003
Chlorurus_bowersi	50.8282	0.8648	0.017
Chlorurus_capistratoides	41.2446	1.7699	0.0429
Chlorurus_gibbus	47.829	0.7929	0.0166
Chlorurus_japanensis	61.3032	1.487	0.0243
Chlorurus_microrhinos	70.8854	1.4146	0.02
Chlorurus_oedema	65.4499	1.1505	0.0176
Chlorurus_perspicillatus	76.0639	1.5101	0.0199
Chlorurus_spilurus	45.0955	1.0814	0.024
Choerodon_anchorago	33.194	3.3756	0.1017
Choerodon_oligacanthus	32.5445	0.6968	0.0214
Choerodon_schoenleinii	36.5853	0.7452	0.0204
Choerodon_zosterophorus	33.5987	0.6422	0.0191
Cirrhilabrus_cyanopleura	14.8573	0.3727	0.0251
Cirrhilabrus_exquisitus	16.0159	0.6484	0.0405
Cirrhilabrus_punctatus	18.0342	0.5993	0.0332
Cirrhilabrus_scottorum	22.9643	3.239	0.141
Cirrhilabrus_temminckii	20.8646	2.7788	0.1332
Clepticus_parrae	27.4766	0.6063	0.0221
Coris_aygula	24.4403	0.6837	0.028
Coris_batuensis	25.2896	1.3547	0.0536
Coris_dorsomacula	25.5014	1.37	0.0537
Coris_gaimard	31.574	1.8929	0.06
Coris_julis	31.241	1.2021	0.0385
Coris_pictoides	16.1046	0.6169	0.0383
Coris_venusta	22.8499	1.1681	0.0511
Cryptotomus_roseus	28.6984	1.2473	0.0435
Ctenolabrus_rupestris	27.4449	0.6451	0.0235
Cymolutes_torquatus	24.5664	2.8893	0.1176
Decodon_puellaris	36.0503	0.8009	0.0222
Diproctacanthus_xanthurus	11.6482	0.46	0.0395
Doratonotus_megalepis	11.8996	0.4598	0.0386
Epibulus_insidiator	37.7305	1.5325	0.0406
Eupetrichthys_angustipes	16.3577	1.147	0.0701
Gomphosus_caeruleus	50.7664	0.057	0.0011
Gomphosus_varius	47.0525	0.3677	0.0078
Haletta_semifasciata	47.8331	5.6131	0.1173
Halichoeres_argus	17.453	0.6811	0.039
Halichoeres_binotopsis	23.3643	1.3219	0.0566
Halichoeres_bivittatus	31.3211	2.0948	0.0669
Halichoeres_chloropterus	32.4479	0.7071	0.0218
Halichoeres_chrysus	23.2344	0.5141	0.0221
Halichoeres_dispilus	24.0911	0.976	0.0405
Halichoeres_garnoti	28.275	2.3187	0.082
Halichoeres_hartzfeldii	29.8912	0.8421	0.0282
Halichoeres_hortulanus	34.814	1.1423	0.0328
Halichoeres_leucurus	24.0815	1.3977	0.058
Halichoeres_maculipinna	17.7877	0.8484	0.0477
Halichoeres_margaritaceus	19.8548	0.4097	0.0206
Halichoeres_marginatus	21.6335	0.5023	0.0232
Halichoeres_melanochir	28.8883	4.7969	0.166
Halichoeres_melanurus	13.2465	0.0994	0.0075
Halichoeres_melasmapomus	20.6386	0.61	0.0296
Halichoeres_nebulosus	17.4173	0.3691	0.0212
Halichoeres_podostigma	21.2334	0.639	0.0301
Halichoeres_poeyi	24.74	1.5436	0.0624
Halichoeres_prosopeion	22.0308	0.4953	0.0225
Halichoeres_richmondi	19.9454	1.1175	0.056
Halichoeres_scapularis	25.8775	1.1303	0.0437
Halichoeres_trimaculatus	30.6659	1.4673	0.0478
Hemigymnus_fasciatus	35.1202	1.8932	0.0539
Hemigymnus_melapterus	44.3705	3.9353	0.0887
Heteroscarus_acroptilus	26.1795	0.1329	0.0051
Hipposcarus_harid	71.7164	5.1607	0.072
Hipposcarus_longiceps	40.1895	1.4803	0.0368
Hologymnosus_doliatus	41.8441	0.7652	0.0183
Iniistius_bimaculatus	30.7468	2.1255	0.0691
Iniistius_dea	28.9951	2.1497	0.0741
Iniistius_pavo	30.3404	1.9115	0.063
Iniistius_pentadactylus	32.8915	1.3588	0.0413
Iniistius_umbrilatus	20.9244	1.2267	0.0586
Labrichthys_unilineatus	22.9123	0.5945	0.0259
Labroides_pectoralis	12.352	0.3624	0.0293
Labropsis_australis	21.0919	0.3221	0.0153
Labrus_merula	36.5988	1.2234	0.0334
Labrus_mixtus	69.3565	3.6349	0.0524
Labrus_viridis	37.4723	0.0621	0.0017
Lachnolaimus_maximus	30.2427	3.8047	0.1258
Leptoscarus_vaigiensis	31.6283	0.0766	0.0024
Macropharyngodon_geoffroy	22.4705	0.4046	0.018
Macropharyngodon_meleagris	24.8757	1.1102	0.0446
Macropharyngodon_negrosensis	18.8675	0.2722	0.0144
Malapterus_reticulatus	32.4244	1.2699	0.0392
Neoodax_balteatus	21.3636	0.7356	0.0344
Nicholsina_usta	34.5301	0.738	0.0214
Notolabrus_gymnogenis	34.9115	0.9385	0.0269
Novaculichthys_taeniourus	35.5761	1.6159	0.0454
Novaculoides_macrolepidotus	21.083	2.473	0.1173
Odax_cyanoallix	23.9643	0.1776	0.0074
Odax_pullus	14.7393	0.0377	0.0026
Olisthops_cyanomelas	22.1262	0.6007	0.0271
Ophthalmolepis_lineolata	28.0849	1.0404	0.037
Oxycheilinus_arenatus	16.9806	0.327	0.0193
Oxycheilinus_celebicus	41.1574	0.7499	0.0182
Oxycheilinus_digramma	39.985	0.7574	0.0189
Oxycheilinus_nigromarginatus	22.3555	1.2216	0.0546
Oxycheilinus_orientalis	29.7174	0.8226	0.0277
Oxycheilinus_unifasciatus	57.2392	3.285	0.0574
Oxyjulis_californica	26.7235	0.5308	0.0199
Paracheilinus_filamentosus	13.7581	0.967	0.0703
Pictilabrus_laticlavius	44.4478	5.3146	0.1196
Pseudocheilinops_ataenia	11.6347	0.0247	0.0021
Pseudocheilinus_evanidus	18.299	1.1434	0.0625
Pseudocheilinus_hexataenia	12.984	1.9883	0.1531
Pseudocheilinus_octotaenia	18.6189	0.738	0.0396
Pseudocoris_yamashiroi	15.5303	0.8669	0.0558
Pseudodax_moluccanus	30.858	0.3651	0.0118
Pseudojuloides_cerasinus	19.3589	0.8012	0.0414
Pseudolabrus_guentheri	21.7312	2.4712	0.1137
Pseudolabrus_luculentus	36.6149	2.8252	0.0772
Pteragogus_cryptus	20.4531	3.4328	0.1678
Scarus_chameleon	53.5502	2.9404	0.0549
Scarus_coelestinus	13.666	0.2529	0.0185
Scarus_coeruleus	32.0492	0.3995	0.0125
Scarus_dimidiatus	35.0091	0.3714	0.0106
Scarus_dubius	29.8553	0.4397	0.0147
Scarus_festivus	76.9492	1.9165	0.0249
Scarus_flavipectoralis	37.8877	0.7403	0.0195
Scarus_forsteni	41.0983	0.4791	0.0117
Scarus_frenatus	71.5553	1.3129	0.0183
Scarus_globiceps	36.0752	0.3311	0.0092
Scarus_guacamaia	31.0465	0.8278	0.0267
Scarus_hypselopterus	32.7116	0.6387	0.0195
Scarus_maculipinna	36.6264	1.6262	0.0444
Scarus_niger	29.533	0.0603	0.002
Scarus_oviceps	32.1681	0.3313	0.0103
Scarus_prasiognathos	68.5716	2.2309	0.0325
Scarus_psittacus	33.4064	0.751	0.0225
Scarus_quoyi	46.6681	0.1041	0.0022
Scarus_rubroviolaceus	12.3733	0.1833	0.0148
Scarus_russelii	72.593	0.6387	0.0088
Scarus_schlegeli	41.0378	0.6648	0.0162
Scarus_spinus	46.9368	1.0375	0.0221
Scarus_taeniopterus	42.7168	0.1382	0.0032
Scarus_tricolor	51.5398	0.8917	0.0173
Scarus_viridifucatus	52.0249	0.5631	0.0108
Semicossyphus_pulcher	33.8231	0.1365	0.004
Siphonognathus_argyrophanes	34.1438	0.5931	0.0174
Siphonognathus_radiatus	23.9135	1.7177	0.0718
Sparisoma_aurofrenatum	44.4741	0.9643	0.0217
Sparisoma_axillare	65.9373	1.3086	0.0198
Sparisoma_choati	7.3514	0.1019	0.0139
Sparisoma_chrysopterum	25.4618	0.5851	0.023
Sparisoma_cretense	40.0354	0.6486	0.0162
Sparisoma_radians	33.9469	2.2738	0.067
Sparisoma_rubripinne	31.315	0.5957	0.019
Sparisoma_viride	24.8443	0.5392	0.0217
Stethojulis_balteata	18.4937	0.465	0.0251
Stethojulis_bandanensis	20.3995	0.481	0.0236
Stethojulis_interrupta	17.1918	0.1067	0.0062
Suezichthys_gracilis	12.5097	0.4956	0.0396
Symphodus_mediterraneus	25.3607	5.4303	0.2141
Symphodus_ocellatus	21.1155	0.7668	0.0363
Symphodus_rostratus	29.2174	0.7428	0.0254
Symphodus_tinca	26.3806	0.4184	0.0159
Tautoga_onitis	30.1779	1.4867	0.0493
Tautogolabrus_adspersus	33.9509	1.4638	0.0431
Terelabrus_dewapyle	18.2053	0.2715	0.0149
Thalassoma_amblycephalum	14.9702	0.4489	0.03
Thalassoma_ballieui	32.1488	1.2916	0.0402
Thalassoma_bifasciatum	16.6647	0.3387	0.0203
Thalassoma_cupido	21.1343	0.5716	0.027
Thalassoma_duperrey	24.6885	0.5855	0.0237
Thalassoma_hardwicke	29.4374	1.196	0.0406
Thalassoma_lunare	28.3892	0.4508	0.0159
Thalassoma_lutescens	28.7509	0.452	0.0157
Thalassoma_quinquevittatum	32.0908	0.7977	0.0249
Wetmorella_albofasciata	11.8812	0.2013	0.0169
Wetmorella_nigropinnata	14.2897	0.3532	0.0247
Xenojulis_margaritaceus	17.4932	0.4364	0.0249
Xiphocheilus_typus	22.9087	0.4967	0.0217
Xyrichtys_martinicensis	38.1953	3.0855	0.0808
Xyrichtys_novacula	26.7891	1.603	0.0598
