# Supplementary material for: Evolutionary Patterns of Modularity in the Linkage Systems of the Skull in Wrasses and Parrotfishes
Source: Integr Org Biol. 2023 Sep 26;5(1):obad035. doi: 10.1093/iob/obad035 (PMC10583192; doi:10.1093/iob/obad035)
Supplement: obad035_Supplemental_Files [file obad035_supplemental_files.zip › Supplementary Table 10 cheilinesCR.csv]

Table S10: CR effect size values for cheilines
No_Modules	0
AllSpec.CR.phy.cheilines[[1]]	-4.873266207
AllSpec.CR.phy.cheilines[[2]]	-21.92081992
AllSpec.CR.phy.cheilines[[3]]	-22.64765373
AllSpec.CR.phy.cheilines[[4]]	-4.630709212
AllSpec.CR.phy.cheilines[[5]]	-5.58186137
AllSpec.CR.phy.cheilines[[6]]	-4.539468455
AllSpec.CR.phy.cheilines[[7]]	-5.207297589
AllSpec.CR.phy.cheilines[[8]]	-4.830648338
AllSpec.CR.phy.cheilines[[9]]	-5.667385729
AllSpec.CR.phy.cheilines[[10]]	-7.206851167
AllSpec.CR.phy.cheilines[[11]]	-10.01108399
AllSpec.CR.phy.cheilines[[12]]	-7.306513757
AllSpec.CR.phy.cheilines[[13]]	-9.4999432
