# Supplementary material for: Evolutionary Patterns of Modularity in the Linkage Systems of the Skull in Wrasses and Parrotfishes
Source: Integr Org Biol. 2023 Sep 26;5(1):obad035. doi: 10.1093/iob/obad035 (PMC10583192; doi:10.1093/iob/obad035)
Supplement: obad035_Supplemental_Files [file obad035_supplemental_files.zip › Supplementary Table 11_cheilines.csv]

Table S11: DIC scores for cheilines from the distance matrix approach
	nullhyp	mod1	mod2	mod3	mod4	mod5	mod6	mod7	mod8	mod9	mod10	mod11	mod12	mod13	type
1	0	3.285397917	-53.66145091	-63.21582368	-75.98187113	-75.42585597	-58.62917666	-72.33949045	-80.94959742	-84.54952376	-56.96155418	-70.67186797	-79.28197484	-82.88190118	GPA_notsepManS
2	0	-127.0371065	-53.49481793	-65.20702607	-110.1809223	-111.2826819	-63.31580166	-80.28571284	-120.0019063	-126.3613681	-59.57949101	-76.54940219	-116.2655957	-122.6250575	GPA_sepManS
