# Supplementary material for: Evolutionary Patterns of Modularity in the Linkage Systems of the Skull in Wrasses and Parrotfishes
Source: Integr Org Biol. 2023 Sep 26;5(1):obad035. doi: 10.1093/iob/obad035 (PMC10583192; doi:10.1093/iob/obad035)
Supplement: obad035_Supplemental_Files [file obad035_supplemental_files.zip › Supplementary Table 12 scarinesCR.csv]

Table S12: CR effect size values for scarines
No_Modules	0
AllSpec.CR.phy.scarines[[1]]	-6.301905526
AllSpec.CR.phy.scarines[[2]]	-13.76666758
AllSpec.CR.phy.scarines[[3]]	-13.45507127
AllSpec.CR.phy.scarines[[4]]	-7.992159929
AllSpec.CR.phy.scarines[[5]]	-6.994009209
AllSpec.CR.phy.scarines[[6]]	-5.978013405
AllSpec.CR.phy.scarines[[7]]	-6.531664641
AllSpec.CR.phy.scarines[[8]]	-6.794854911
AllSpec.CR.phy.scarines[[9]]	-7.633313512
AllSpec.CR.phy.scarines[[10]]	-10.22617161
AllSpec.CR.phy.scarines[[11]]	-11.04410579
AllSpec.CR.phy.scarines[[12]]	-10.18895045
AllSpec.CR.phy.scarines[[13]]	-10.87822105
