# Supplementary material for: Evolutionary Patterns of Modularity in the Linkage Systems of the Skull in Wrasses and Parrotfishes
Source: Integr Org Biol. 2023 Sep 26;5(1):obad035. doi: 10.1093/iob/obad035 (PMC10583192; doi:10.1093/iob/obad035)
Supplement: obad035_Supplemental_Files [file obad035_supplemental_files.zip › Supplementary Table 13_scarines.csv]

Table S13: DIC scores for scarines from the distance matrix approach
	nullhyp	mod1	mod2	mod3	mod4	mod5	mod6	mod7	mod8	mod9	mod10	mod11	mod12	mod13	type
1	0	-65.75708931	-44.72389359	-56.57277757	-90.73705547	-91.55285588	-38.04247146	-45.08645553	-84.05563303	-80.06653426	-50.06032971	-57.10431439	-96.07349113	-92.08439236	GPA_notsepManS
2	0	-183.5825482	-69.89591643	-82.48614746	-151.556762	-153.552248	-77.58194894	-91.09353889	-159.2427945	-162.1596399	-76.45539608	-89.96698598	-158.1162416	-161.033087	GPA_sepManS
