# Supplementary material for: Evolutionary Patterns of Modularity in the Linkage Systems of the Skull in Wrasses and Parrotfishes
Source: Integr Org Biol. 2023 Sep 26;5(1):obad035. doi: 10.1093/iob/obad035 (PMC10583192; doi:10.1093/iob/obad035)
Supplement: obad035_Supplemental_Files [file obad035_supplemental_files.zip › Supplementary Table 14.csv]

Table S14: Planarity values for the anterior jaw linkage, opercular linkage, and hyoid linkage systems
Species	Anterior Jaw linkage	Opercular Linkage	Hyoid Linkage
Acantholabrus_palloni	0.8164	0.8565	0.5973
Achoerodus_gouldii	0.9995	0.9375	0.8656
Anampses_chrysocephalus	0.9813	0.9495	0.7985
Anampses_cuvier	0.9755	0.9571	0.817
Anampses_femininus	0.9987	0.962	0.8815
Anampses_geographicus	0.9886	0.9491	0.8471
Anampses_melanurus	0.9942	0.9402	0.8838
Anampses_meleagrides	0.9699	0.9086	0.815
Anampses_neoguinaicus	0.9692	0.9242	0.8264
Anampses_twistii	0.9887	0.946	0.8207
Austrolabrus_maculatus	0.9592	0.9505	0.8376
Bodianus_axillaris	0.8771	0.9288	0.6446
Bodianus_bilunulatus	0.8098	0.9359	0.7281
Bodianus_diana	0.7269	0.9106	0.5754
Bodianus_dictynna	0.6688	0.9041	0.6466
Bodianus_loxozonus	0.992	0.9516	0.8062
Bodianus_mesothorax	0.7148	0.9083	0.6318
Bodianus_pulchellus	0.7274	0.8744	0.641
Bolbometopon_muricatum	0.9998	0.9559	0.5662
Calotomus_carolinus	0.9908	0.9477	0.5973
Calotomus_japonicus	0.9996	0.9248	0.5489
Calotomus_spinidens	0.9177	0.9339	0.6415
Centrolabrus_exoletus	0.9996	0.9326	0.9104
Cetoscarus_bicolor	0.9695	0.9333	0.6014
Cheilinus_abudjubbe	0.9363	0.9207	0.6266
Cheilinus_bimaculatus	0.8401	0.8748	0.585
Cheilinus_chlorourus	0.9379	0.8888	0.6515
Cheilinus_fasciatus	0.8793	0.9165	0.7853
Cheilinus_lunulatus	0.9581	0.9213	0.6121
Cheilinus_oxycephalus	0.6614	0.9101	0.8134
Cheilinus_trilobatus	0.9041	0.8892	0.7783
Cheilinus_undulatus	0.9705	0.9212	0.6472
Cheilio_inermis	0.9956	0.9088	0.8562
Chlorurus_bleekeri	0.9289	0.8925	0.6313
Chlorurus_bowersi	0.8385	0.9014	0.6108
Chlorurus_capistratoides	0.9393	0.898	0.6856
Chlorurus_gibbus	0.9123	0.9018	0.5894
Chlorurus_japanensis	0.8837	0.9269	0.622
Chlorurus_microrhinos	0.8523	0.9975	0.5454
Chlorurus_oedema	0.9554	0.9122	0.557
Chlorurus_perspicillatus	0.918	0.8893	0.679
Chlorurus_spilurus	0.904	0.8947	0.5483
Choerodon_anchorago	0.9046	0.927	0.6434
Choerodon_oligacanthus	0.8814	0.9152	0.6146
Choerodon_schoenleinii	0.8438	0.9578	0.5662
Choerodon_zosterophorus	0.927	0.8834	0.54
Cirrhilabrus_cyanopleura	0.7584	0.9037	0.5971
Cirrhilabrus_exquisitus	0.7117	0.9629	0.645
Cirrhilabrus_punctatus	0.7065	0.898	0.563
Cirrhilabrus_scottorum	0.9622	0.9272	0.7725
Cirrhilabrus_temminckii	0.9756	0.9791	0.7643
Clepticus_parrae	0.8022	0.9334	0.7213
Coris_aygula	0.9443	0.9419	0.8169
Coris_batuensis	0.9501	0.9539	0.8644
Coris_dorsomacula	0.9642	0.9384	0.8588
Coris_gaimard	0.9649	0.925	0.7584
Coris_julis	0.9618	0.933	0.7072
Coris_pictoides	0.9407	0.932	0.7968
Coris_venusta	0.7101	0.9463	0.6759
Cryptotomus_roseus	0.9629	0.8854	0.6965
Ctenolabrus_rupestris	0.6219	0.8804	0.656
Cymolutes_torquatus	0.9416	0.9341	0.6844
Decodon_puellaris	0.8318	0.9047	0.5919
Diproctacanthus_xanthurus	0.8447	0.914	0.9353
Doratonotus_megalepis	0.6499	0.8953	0.7161
Epibulus_insidiator	0.9997	0.413	0.5676
Eupetrichthys_angustipes	0.8632	0.9261	0.7643
Gomphosus_caeruleus	0.9181	0.9394	0.7744
Gomphosus_varius	0.9704	0.9185	0.8788
Haletta_semifasciata	0.8153	0.9068	0.838
Halichoeres_argus	0.8157	0.9372	0.8004
Halichoeres_binotopsis	0.9203	0.9426	0.7325
Halichoeres_bivittatus	0.886	0.9581	0.6616
Halichoeres_chloropterus	0.9826	0.921	0.9029
Halichoeres_chrysus	0.9207	0.9349	0.8146
Halichoeres_dispilus	0.9668	0.9234	0.7704
Halichoeres_garnoti	0.9874	0.9404	0.8461
Halichoeres_hartzfeldii	0.8952	0.9566	0.677
Halichoeres_hortulanus	0.9577	0.9471	0.7588
Halichoeres_leucurus	0.9762	0.9077	0.8619
Halichoeres_maculipinna	0.7216	0.928	0.7287
Halichoeres_margaritaceus	0.9187	0.9219	0.8779
Halichoeres_marginatus	0.9756	0.9395	0.8293
Halichoeres_melanochir	0.9933	0.9234	0.8927
Halichoeres_melanurus	0.9879	0.9087	0.8971
Halichoeres_melasmapomus	0.8459	0.9465	0.8181
Halichoeres_nebulosus	0.7984	0.9276	0.703
Halichoeres_podostigma	0.8875	0.9291	0.7946
Halichoeres_poeyi	0.9543	0.9237	0.7529
Halichoeres_prosopeion	0.8282	0.9443	0.8142
Halichoeres_richmondi	0.9819	0.9223	0.8872
Halichoeres_scapularis	0.9516	0.9298	0.7737
Halichoeres_trimaculatus	0.8859	0.926	0.6962
Hemigymnus_fasciatus	0.9291	0.8944	0.7927
Hemigymnus_melapterus	0.9765	0.9181	0.8432
Heteroscarus_acroptilus	0.9709	0.8804	0.8946
Hipposcarus_harid	0.9751	0.9244	0.6098
Hipposcarus_longiceps	0.9653	0.9047	0.6053
Hologymnosus_doliatus	0.9886	0.9519	0.8146
Iniistius_bimaculatus	0.9673	0.9364	0.7585
Iniistius_dea	0.9591	0.9327	0.6597
Iniistius_pavo	0.9332	0.9597	0.599
Iniistius_pentadactylus	0.9862	0.9511	0.6753
Iniistius_umbrilatus	0.9908	0.9283	0.5522
Labrichthys_unilineatus	0.7429	0.9325	0.7646
Labroides_pectoralis	0.7174	0.923	0.9157
Labropsis_australis	0.7245	0.909	0.9606
Labrus_merula	0.705	0.8322	0.6431
Labrus_mixtus	0.9491	0.8238	0.8339
Labrus_viridis	0.6688	0.8497	0.7079
Lachnolaimus_maximus	0.991	0.9589	0.7843
Leptoscarus_vaigiensis	0.9487	0.9478	0.5151
Macropharyngodon_geoffroy	0.9245	0.9758	0.7194
Macropharyngodon_meleagris	0.9993	0.952	0.8265
Macropharyngodon_negrosensis	0.9434	0.9682	0.7322
Malapterus_reticulatus	0.9876	0.8994	0.8565
Neoodax_balteatus	0.9689	0.8653	0.7937
Nicholsina_usta	0.975	0.9249	0.581
Notolabrus_gymnogenis	0.8582	0.9331	0.7806
Novaculichthys_taeniourus	0.7682	0.9127	0.7599
Novaculoides_macrolepidotus	0.9025	0.9408	0.6824
Odax_cyanoallix	0.9762	0.9334	0.871
Odax_pullus	0.8753	0.9179	0.8109
Olisthops_cyanomelas	0.9726	0.8897	0.8116
Ophthalmolepis_lineolata	0.9809	0.9387	0.8349
Oxycheilinus_arenatus	0.9268	0.8865	0.7647
Oxycheilinus_celebicus	0.972	0.8492	0.7944
Oxycheilinus_digramma	0.8615	0.8629	0.6952
Oxycheilinus_nigromarginatus	0.7667	0.8484	0.6727
Oxycheilinus_orientalis	0.7963	0.8588	0.6145
Oxycheilinus_unifasciatus	0.8498	0.8956	0.5998
Oxyjulis_californica	0.9852	0.9435	0.7925
Paracheilinus_filamentosus	0.8026	0.8992	0.5511
Pictilabrus_laticlavius	0.9838	0.9268	0.8338
Pseudocheilinops_ataenia	0.9961	0.8892	0.8238
Pseudocheilinus_evanidus	0.9202	0.9218	0.7281
Pseudocheilinus_hexataenia	0.9875	0.8799	0.8699
Pseudocheilinus_octotaenia	0.8399	0.8554	0.587
Pseudocoris_yamashiroi	0.951	0.9238	0.7336
Pseudodax_moluccanus	0.8952	0.9389	0.7295
Pseudojuloides_cerasinus	0.8639	0.9183	0.8424
Pseudolabrus_guentheri	1	0.9359	0.8596
Pseudolabrus_luculentus	0.9157	0.8947	0.6138
Pteragogus_cryptus	0.9528	0.9333	0.7902
Scarus_chameleon	0.9796	0.9117	0.5617
Scarus_coelestinus	0.9983	0.9436	0.6907
Scarus_coeruleus	0.917	0.9157	0.639
Scarus_dimidiatus	0.8912	0.8824	0.6856
Scarus_dubius	0.9838	0.8971	0.6678
Scarus_festivus	0.9431	0.9372	0.6946
Scarus_flavipectoralis	0.9797	0.9077	0.6281
Scarus_forsteni	0.9239	0.8892	0.6332
Scarus_frenatus	0.9643	0.8659	0.5738
Scarus_globiceps	0.9971	0.8908	0.5516
Scarus_guacamaia	0.9149	0.942	0.6439
Scarus_hypselopterus	0.9858	0.9132	0.5689
Scarus_maculipinna	0.986	0.8688	0.6234
Scarus_niger	0.9766	0.8739	0.6022
Scarus_oviceps	0.9881	0.8724	0.5792
Scarus_prasiognathos	0.9866	0.8479	0.5951
Scarus_psittacus	0.9896	0.8545	0.631
Scarus_quoyi	0.9755	0.8607	0.6505
Scarus_rubroviolaceus	0.9781	0.9338	0.7508
Scarus_russelii	0.8335	0.8804	0.6674
Scarus_schlegeli	0.9589	0.8889	0.612
Scarus_spinus	0.9877	0.8745	0.5448
Scarus_taeniopterus	0.9757	0.9039	0.6275
Scarus_tricolor	0.9764	0.8534	0.6794
Scarus_viridifucatus	0.9734	0.856	0.6307
Semicossyphus_pulcher	0.8213	0.8965	0.6724
Siphonognathus_argyrophanes	0.8004	0.8417	0.8542
Siphonognathus_radiatus	0.8878	0.8944	0.8771
Sparisoma_aurofrenatum	0.9619	0.9582	0.6576
Sparisoma_axillare	0.9567	0.9516	0.6043
Sparisoma_choati	0.9664	0.961	0.6453
Sparisoma_chrysopterum	0.9921	0.944	0.6058
Sparisoma_cretense	0.987	0.9157	0.5381
Sparisoma_radians	0.9641	0.9602	0.5708
Sparisoma_rubripinne	0.9347	0.9511	0.5762
Sparisoma_viride	0.9386	0.9277	0.5786
Stethojulis_balteata	0.8417	0.9009	0.7963
Stethojulis_bandanensis	0.8347	0.8843	0.7523
Stethojulis_interrupta	0.7738	0.8404	0.7303
Suezichthys_gracilis	0.8448	0.9221	0.7145
Symphodus_mediterraneus	0.9989	0.9375	0.9105
Symphodus_ocellatus	0.9701	0.9021	0.9058
Symphodus_rostratus	0.9933	0.8607	0.892
Symphodus_tinca	0.7223	0.8473	0.7475
Tautoga_onitis	0.8376	0.902	0.7561
Tautogolabrus_adspersus	0.7905	0.8332	0.7619
Terelabrus_dewapyle	0.6735	0.8104	0.6415
Thalassoma_amblycephalum	0.7258	0.9022	0.785
Thalassoma_ballieui	0.8223	0.8805	0.9517
Thalassoma_bifasciatum	0.7938	0.8895	0.7336
Thalassoma_cupido	0.9525	0.9074	0.8073
Thalassoma_duperrey	0.9908	0.9362	0.8769
Thalassoma_hardwicke	0.8428	0.9145	0.7854
Thalassoma_lunare	0.8361	0.9148	0.7861
Thalassoma_lutescens	0.8706	0.9384	0.7844
Thalassoma_quinquevittatum	0.8754	0.9411	0.8592
Wetmorella_albofasciata	0.7829	0.8655	0.8636
Wetmorella_nigropinnata	0.8721	0.9089	0.9039
Xenojulis_margaritaceus	0.9379	0.9502	0.7243
Xiphocheilus_typus	0.9893	0.8622	0.5767
Xyrichtys_martinicensis	0.9141	0.9557	0.5574
Xyrichtys_novacula	0.9576	0.9205	0.733
