# Supplementary material for: Evolutionary Patterns of Modularity in the Linkage Systems of the Skull in Wrasses and Parrotfishes
Source: Integr Org Biol. 2023 Sep 26;5(1):obad035. doi: 10.1093/iob/obad035 (PMC10583192; doi:10.1093/iob/obad035)
Supplement: obad035_Supplemental_Files [file obad035_supplemental_files.zip › Supplementary Table 15.xlsx]

## Sheet: Sheet1
Table S15: Evolutionary rates of shape for the modularity hypotheses supported by graphical modeling and covariance ratio
Tribe	Modularity Hypothesis	Module	Evolutionary Rate
Hypsigenyines	3	linkage	3.22722e-06
		remainder of skull	2.24351e-06
	5	anterior jaw	3.16776e-06
		opercular	1.74747e-06
		hyoid	4.24434e-06
		remainder of skull	2.23238e-06
	10	linkage	2.99462e-06
		neurocranium and nasals	2.27584e-06
		pharyngeal jaws	2.21625e-06
Scarines	1	palatine	4.81034e-06
		premaxilla	2.64439e-06
		dentary	2.83366e-06
		articular	3.7889e-06
		nasal	1.43961e-06
		neurocranium	3.31138e-06
		lower pharyngeal jaw	5.77627e-06
		upper pharyngeal jaw	4.96786e-06
		maxilla	2.84817e-06
		hyomandibula	1.91041e-06
		urohyal	1.05117e-05
		ceratohyal	6.42431e-06
		operculum	4.38181e-06
		pectoral girdle	4.95026e-06
	12	anterior jaw	3.01538e-06
		opercular	7.89101e-06
		hyoid	2.47209e-06
		pharyngeal jaws	5.5558e-06
		neurocranium and nasals	3.00948e-06
	3	linkage	4.93449e-06
		remainder of skull	3.43696e-06
Julidines	2	linkage	3.88e-06
		remainder of skull	2.55e-06
	4	anterior jaw	2.44e-06
		opercular	1.9e-06
		hyoid	7.41e-06
		remainder of skull	2.55e-06
Cheilines	8	anterior jaw	6.44336e-05
		hyoid	0.000331381
		opercular	4.54576e-05
		upper pharyngeal jaw	3.38232e-05
		lower pharyngeal jaw	3.33754e-05
		nasal	1.22533e-05
		neurocranium	4.19747e-05
	9	anterior jaw	9.63893e-05
		hyoid	0.000331381
		opercular	4.54576e-05
		upper pharyngeal jaw	3.38232e-05
		lower pharyngeal jaw	3.33754e-05
		nasal	1.22533e-05
		neurocranium	4.19747e-05
		premaxilla	2.77438e-05
	3	linkage	0.000177413
		remainder of skull	3.40174e-05
