# Supplementary material for: Evolutionary Patterns of Modularity in the Linkage Systems of the Skull in Wrasses and Parrotfishes
Source: Integr Org Biol. 2023 Sep 26;5(1):obad035. doi: 10.1093/iob/obad035 (PMC10583192; doi:10.1093/iob/obad035)
Supplement: obad035_Supplemental_Files [file obad035_supplemental_files.zip › Supplementary Table 4 Wrasse CR values.csv]

Table S4: CR effect size values for Labridae
No_Modules	0
AllSpec.CR.phy[[1]]	-12.37991991
AllSpec.CR.phy[[2]]	-16.32908502
AllSpec.CR.phy[[3]]	-17.07536597
AllSpec.CR.phy[[4]]	-9.912086467
AllSpec.CR.phy[[5]]	-9.060387567
AllSpec.CR.phy[[6]]	-6.191899171
AllSpec.CR.phy[[7]]	-6.664017867
AllSpec.CR.phy[[8]]	-7.198623935
AllSpec.CR.phy[[9]]	-7.329060994
AllSpec.CR.phy[[10]]	-11.00964286
AllSpec.CR.phy[[11]]	-10.85309799
AllSpec.CR.phy[[12]]	-11.57522392
AllSpec.CR.phy[[13]]	-11.8142971
