# Supplementary material for: Evolutionary Patterns of Modularity in the Linkage Systems of the Skull in Wrasses and Parrotfishes
Source: Integr Org Biol. 2023 Sep 26;5(1):obad035. doi: 10.1093/iob/obad035 (PMC10583192; doi:10.1093/iob/obad035)
Supplement: obad035_Supplemental_Files [file obad035_supplemental_files.zip › Supplementary Table 5_wrasse.csv]

Table S5: DIC scores for Labridae from the distance matrix approach
	nullhyp	mod1	mod2	mod3	mod4	mod5	mod6	mod7	mod8	mod9	mod10	mod11	mod12	mod13	type
1	0	2319.126889	200.1736238	330.2264143	602.6493763	734.4421723	514.225701	710.2394168	916.7014117	1114.455137	288.7746753	484.7883822	691.2504038	889.0041287	GPA_notsepManS
2	0	539.7095833	128.9700087	138.422857	209.4698409	225.4262906	222.6873471	293.8077948	303.1871746	380.8112184	193.7067851	264.8272322	274.2066127	351.8306565	GPA_sepManS
