# Supplementary material for: Evolutionary Patterns of Modularity in the Linkage Systems of the Skull in Wrasses and Parrotfishes
Source: Integr Org Biol. 2023 Sep 26;5(1):obad035. doi: 10.1093/iob/obad035 (PMC10583192; doi:10.1093/iob/obad035)
Supplement: obad035_Supplemental_Files [file obad035_supplemental_files.zip › Supplementary Table 6 hypsCR.csv]

Table S6: CR effect size values for hypsigenyines
No_Modules	0
AllSpec.CR.phy.hypsigenyines[[1]]	-7.279995968
AllSpec.CR.phy.hypsigenyines[[2]]	-11.86317595
AllSpec.CR.phy.hypsigenyines[[3]]	-8.561744503
AllSpec.CR.phy.hypsigenyines[[4]]	-9.957713974
AllSpec.CR.phy.hypsigenyines[[5]]	-8.642850798
AllSpec.CR.phy.hypsigenyines[[6]]	-8.867686046
AllSpec.CR.phy.hypsigenyines[[7]]	-10.01406086
AllSpec.CR.phy.hypsigenyines[[8]]	-10.80008694
AllSpec.CR.phy.hypsigenyines[[9]]	-11.77089499
AllSpec.CR.phy.hypsigenyines[[10]]	-14.7775898
AllSpec.CR.phy.hypsigenyines[[11]]	-15.87244661
AllSpec.CR.phy.hypsigenyines[[12]]	-15.14294849
AllSpec.CR.phy.hypsigenyines[[13]]	-15.81058333
