# Supplementary material for: Evolutionary Patterns of Modularity in the Linkage Systems of the Skull in Wrasses and Parrotfishes
Source: Integr Org Biol. 2023 Sep 26;5(1):obad035. doi: 10.1093/iob/obad035 (PMC10583192; doi:10.1093/iob/obad035)
Supplement: obad035_Supplemental_Files [file obad035_supplemental_files.zip › Supplementary Table 7_hyps.csv]

Table S7: DIC scores for hypsigenyines from the distance matrix approach
	nullhyp	mod1	mod2	mod3	mod4	mod5	mod6	mod7	mod8	mod9	mod10	mod11	mod12	mod13	type
1	0	208.8546514	-34.52814379	-37.65234626	-16.74606178	-10.19965811	-24.41586298	-24.01862262	-6.633783313	3.434061418	-30.96921123	-30.57197085	-13.18713117	-3.119286443	GPA_notsepManS
2	0	-42.18840212	-44.70853918	-55.14825652	-75.12027294	-76.02643585	-47.42493021	-58.24233154	-77.83666479	-79.12051204	-44.92282669	-55.74022802	-75.33456127	-76.61840851	GPA_sepManS
