# Supplementary material for: Evolutionary Patterns of Modularity in the Linkage Systems of the Skull in Wrasses and Parrotfishes
Source: Integr Org Biol. 2023 Sep 26;5(1):obad035. doi: 10.1093/iob/obad035 (PMC10583192; doi:10.1093/iob/obad035)
Supplement: obad035_Supplemental_Files [file obad035_supplemental_files.zip › Supplementary Table 8 julidinesCR.csv]

Table S8: CR effect size values for julidines
No_Modules	0
AllSpec.CR.phy.julidines_total[[1]]	-8.060897943
AllSpec.CR.phy.julidines_total[[2]]	-20.0007608
AllSpec.CR.phy.julidines_total[[3]]	-18.54865029
AllSpec.CR.phy.julidines_total[[4]]	-12.26410266
AllSpec.CR.phy.julidines_total[[5]]	-10.19742241
AllSpec.CR.phy.julidines_total[[6]]	-7.264996929
AllSpec.CR.phy.julidines_total[[7]]	-8.0128111
AllSpec.CR.phy.julidines_total[[8]]	-6.969648096
AllSpec.CR.phy.julidines_total[[9]]	-8.858532569
AllSpec.CR.phy.julidines_total[[10]]	-12.72350683
AllSpec.CR.phy.julidines_total[[11]]	-13.36324572
AllSpec.CR.phy.julidines_total[[12]]	-12.71898345
AllSpec.CR.phy.julidines_total[[13]]	-14.22881154
