# Supplementary material for: Evolutionary Patterns of Modularity in the Linkage Systems of the Skull in Wrasses and Parrotfishes
Source: Integr Org Biol. 2023 Sep 26;5(1):obad035. doi: 10.1093/iob/obad035 (PMC10583192; doi:10.1093/iob/obad035)
Supplement: obad035_Supplemental_Files [file obad035_supplemental_files.zip › Supplementary Table 9_julidines.csv]

Table S9: DIC scores for julidines from the distance matrix approach
	nullhyp	mod1	mod2	mod3	mod4	mod5	mod6	mod7	mod8	mod9	mod10	mod11	mod12	mod13	type
1	0	469.2954532	2.457165288	72.07844244	49.25930127	123.2924673	46.50708669	131.008325	93.30921545	182.2223426	25.06029754	109.5615364	71.86242789	160.775555	GPA_notsepManS
2	0	48.44057752	-0.28739888	-7.095836324	-19.69490878	-18.06902562	16.78767739	28.38869399	-2.619833857	17.41550019	15.1297863	26.73080291	-4.277724923	15.75760912	GPA_sepManS
